# Supplementary material for: Human Blood Serum Induces p38-MAPK- and Hsp27-Dependent Migration Dynamics of Adult Human Cardiac Stem Cells: Single-Cell Analysis via a Microfluidic-Based Cultivation Platform
Source: Biology (Basel). 2021 Jul 24;10(8):708. doi: 10.3390/biology10080708 (PMC8389316; doi:10.3390/biology10080708)
Supplement: Supplementary file 1 [file biology-10-00708-s001.zip]

Archive with 10 entries (10 files):
- Supplemental Figure S1.jpg
- Supplemental Figure S2.jpg
- Supplemental Figure S3.jpg
- Video1.avi
- Video2.avi
- Video3.avi
- Video4.avi
- Video5.avi
- Video6.avi
- Video7.avi
